# Supplementary material for: Characterization of Transcription Regulatory Domains of OsMADS29: Identification of Proximal Auxin-Responsive Domains and a Strong Distal Negative Element
Source: Front Plant Sci. 2022 Apr 25;13:850956. doi: 10.3389/fpls.2022.850956 (PMC9085466; doi:10.3389/fpls.2022.850956)
Supplement: Supplementary file 5 [file Table_1.XLSX]

## Sheet: Primers
	Supplementary Table 1	List of primers used in the study
	Primer Name	Primer Sequence	Purpose
	M29F_cacc	CACCTCCTAGGTTCAAGCCCTTGCAAGG	Forward primer for cloning –1290..425 region
	M29d1 F	CACCGCTATAGCTACATACACCTTCCTCG	Forward primer for cloning –618..425 region
	M29d2 F	CACCCAAGTACACACATGGATATGC	Forward primer for cloning –355..425 region
	M29d3 F	CACCTCCTTCTGCACCTCCTGCCTT	Forward primer for cloning –78..428 region
	M29R	GCCTGCTATACCTTCCTGATCGAGT	Reverse primer for cloning –1290..425, –618..425, –355..425, and –78..428 region
	M29d5 F	CACCAGCCTTTGAAGCAAGCTTAGCAC	For PCR validation of transgenics (–1290..425:pMDC164, –618..425::pMDC164)
	GUS 756 Rev	GAACTGATCGTTAAAACTGCCTG
	HYG F	ATTTCGGCTCCAACAATGTC	For validation of transgenics (–355..425:pMDC164, –78..425::pMDC164); Amplification of Hygromycin probe for Southern Blot
	HYG R	GCTCAACACATGAGCGAAAC
	M29SP1 F	CCATCAAGGCAAGCAAGCAACC	For sequencing pENTR/D-TOPO clones
	M29SP2 F	TGTGTGCGTGATATATGCACTGT
	M13_forward20_primer	GTAAAACGACGGCCAGT
	M13 Rev primer	GGAAACAGCTATGACCATG
	NE NotI FP	GGCGCGGCCGCTCCTAGGTTCAAGCCCTTGC	Forward primer for cloning -1290 to -619 region
	NE NotI RP	CTGGCGGCCGCAACTCTCTGCATGCCCCTC	Reverse primer for cloning –1290..–619, –1103..–619, –956..–619, –845..–619, and –730..–619 region
	NE D1 NotI FP	GGCGCGGCCGCTCGCGGAACTTGATCACA	Forward primer for cloning -1103 to -619 region
	NE D2 NotI FP	GGCGCGGCCGCAATGTGCAGTGGCAGTCCC	Forward primer for cloning -956 to -619 region
	NE D3 NotI FP	GGCGCGGCCGCAGCTAGCAACAAACAAGGGA	Forward primer for cloning -845 to -619 region
	NE D4 NotI FP	GGCGCGGCCGCCCAAGATCGGCAAGGAGG	Forward primer for cloning -730 to -619 region
	CaMV2 EcoRI FP	ACTGAATTCTAGAGCAGCTTGCCAACA	Cloning 2x CaMV 35S:RFP:NosT cassette in pBSK vector
	NosT EcoRI RP	CTCGAATTCCGCCTAATTCAGCCTAATG
	CamV2 B4NU FP	CACCGCGTATTGGCTAGAGCAG	Forward primer for cloning 2x CaMV 35S promoter in pENTR-TOPO vector
	CamV2 B4NU RP	GCGAAAGCTCGAGAGAGATAGATTTGT	Reverse primer for cloning 2x CaMV 35S promoter in pENTR-TOPO vector
